# Supplementary material for: Exploring the antimicrobial peptidome of nematodes through phylum-spanning in silico analyses highlights novel opportunities for pathogen control
Source: PLoS Negl Trop Dis. 2023 Sep 6;17(9):e0011618. doi: 10.1371/journal.pntd.0011618 (PMC10506718; doi:10.1371/journal.pntd.0011618)
Supplement: S1 File — (XLSX) [file pntd.0011618.s002.xlsx]

## Sheet: S1
S1: AMP query sequences used for construction of AMP group HMMs.
GB, Genbank; NB, Nembase; WB, Wormbase
Peptide/Gene Name	Species	Gene ID	Reference
Cecropin HMM Query
Cecropin P1	Ascaris suum	Sequence from ref	[1]
Cecropin P2	Ascaris suum	Sequence from ref	[1]
Cecropin P3	Ascaris suum	Sequence from ref	[1]
Cecropin P4	Ascaris suum	Sequence from ref	[1]
Al1	Ascaris lumbricoides	ALC00935 (NB)	[1]
Al2	Ascaris lumbricoides	ALC00850 (NB)	[1]
Al3	Ascaris lumbricoides	ALC00385 (NB)	[1]
Tc1	Toxocara canis	TCC02159 (NB)	[1]
Tc3	Toxocara canis	TCC00820 (NB)	[1]
Diapausin HMM Query
	Pristionchus pacificus	WBGene00279704 (WB)	Retrieved from Wormbase
	Pristionchus pacificus	WBGene00274513 (WB)	Retrieved from Wormbase
	Pristionchus pacificus	WBGene00092201 (WB)	Retrieved from Wormbase
	Pristionchus pacificus	WBGene00092202 (WB)	Retrieved from Wormbase
	Pristionchus pacificus	WBGene00101471 (WB)	Retrieved from Wormbase
	Pristionchus pacificus	WBGene00110531 (WB)	Retrieved from Wormbase
General CSαβ HMM Query
ASABF-α	Ascaris suum	BAA89497 (GB)	[2]
ASABF-β	Ascaris suum	BAC00497 (GB)	[2]
ASABF-γ	Ascaris suum	BAC00498 (GB)	[2]
ASABF-δ	Ascaris suum	BAC00499 (GB)	[2]
ASABF-ε	Ascaris suum	BAC41495 (GB)	[2]
ASABF-ζ	Ascaris suum	BAC57992 (GB)	[2]
ABF-1	Caenorhabditis elegans	WBGene00000012 (WB)	[3]
ABF-2	Caenorhabditis elegans	WBGene00000013 (WB)	[3]
ABF-3	Caenorhabditis elegans	WBGene00000014 (WB)	Retrieved from Wormbase
ABF-4	Caenorhabditis elegans	WBGene00000015 (WB)	Retrieved from Wormbase
ABF-5	Caenorhabditis elegans	WBGene00000016 (WB)	Retrieved from Wormbase
ABF-6	Caenorhabditis elegans	WBGene00000017 (WB)	Retrieved from Wormbase
Mytimacin-AF	Achatina fulica	Sequence from ref	[4]
Neuromacin	Hirudo medicinalis	Sequence from ref	[5]
Hydramacin-1	Hydra magnipapillata	DQ449931 (GB)	[6]
Mytimacin-1	Mytilus galloprovincialis	Sequence from ref	[7]
Mytimacin-2	Mytilus galloprovincialis	Sequence from ref	[7]
Mytimacin-3	Mytilus galloprovincialis	Sequence from ref	[7]
Mytimacin-4	Mytilus galloprovincialis	Sequence from ref	[7]
Mytimacin-5	Mytilus galloprovincialis	Sequence from ref	[7]
Theromacin	Theromyzon tessulatum	Sequence from ref	[8]
Cremycin 1	Caenorhabditis remanei	JN230817 (GB)	[9]
Cremycin 2	Caenorhabditis remanei	JN230818 (GB)	[9]
Cremycin 3	Caenorhabditis remanei	JN230819 (GB)	[9]
Cremycin 4	Caenorhabditis remanei	Sequence from ref	[9]
Cremycin 5	Caenorhabditis remanei	JN230820 (GB)	[9]
Cremycin 6	Caenorhabditis remanei	JN230821 (GB)	[9]
Cremycin 7	Caenorhabditis remanei	JN230822 (GB)	[9]
Cremycin 8	Caenorhabditis remanei	Sequence from ref	[9]
Cremycin 9	Caenorhabditis remanei	JN230823 (GB)	[9]
Cremycin 10	Caenorhabditis remanei	Sequence from ref	[9]
Cremycin 11	Caenorhabditis remanei	JN230824 (GB)	[9]
Cremycin 12	Caenorhabditis remanei	Sequence from ref	[9]
Cremycin 13	Caenorhabditis remanei	JN230825 (GB)	[9]
Cremycin 14	Caenorhabditis remanei	Sequence from ref	[9]
Cremycin 15	Caenorhabditis remanei	JN230826 (GB)	[9]
Mehamycin	Meloidogyne hapla	Sequence from ref	[9]
Mollusc/Nematode Defensin HMM Query
ASABF-α	Ascaris suum	BAA89497 (GB)	[2]
ASABF-β	Ascaris suum	BAC00497 (GB)	[2]
ASABF-γ	Ascaris suum	BAC00498 (GB)	[2]
ASABF-δ	Ascaris suum	BAC00499 (GB)	[2]
ASABF-ε	Ascaris suum	BAC41495 (GB)	[2]
ASABF-ζ	Ascaris suum	BAC57992 (GB)	[2]
ABF-1	Caenorhabditis elegans	WBGene00000012 (WB)	[3]
ABF-2	Caenorhabditis elegans	WBGene00000013 (WB)	[3]
ABF-3	Caenorhabditis elegans	WBGene00000014 (WB)	Retrieved from Wormbase
ABF-4	Caenorhabditis elegans	WBGene00000015 (WB)	Retrieved from Wormbase
ABF-5	Caenorhabditis elegans	WBGene00000016 (WB)	Retrieved from Wormbase
ABF-6	Caenorhabditis elegans	WBGene00000017 (WB)	Retrieved from Wormbase
Macin HMM Query
Mytimacin-AF	Achatina fulica	Sequence from ref	[4]
Neuromacin	Hirudo medicinalis	Sequence from ref	[5]
Hydramacin-1	Hydra magnipapillata	DQ449931 (GB)	[6]
Mytimacin-1	Mytilus galloprovincialis	Sequence from ref	[7]
Mytimacin-2	Mytilus galloprovincialis	Sequence from ref	[7]
Mytimacin-3	Mytilus galloprovincialis	Sequence from ref	[7]
Mytimacin-4	Mytilus galloprovincialis	Sequence from ref	[7]
Mytimacin-5	Mytilus galloprovincialis	Sequence from ref	[7]
Theromacin	Theromyzon tessulatum	Sequence from ref	[8]
Traditional Insect Defensin (TID) HMM Query
Cremycin 1	Caenorhabditis remanei	JN230817 (GB)	[9]
Cremycin 2	Caenorhabditis remanei	JN230818 (GB)	[9]
Cremycin 3	Caenorhabditis remanei	JN230819 (GB)	[9]
Cremycin 4	Caenorhabditis remanei	Sequence from ref	[9]
Cremycin 5	Caenorhabditis remanei	JN230820 (GB)	[9]
Cremycin 6	Caenorhabditis remanei	JN230821 (GB)	[9]
Cremycin 7	Caenorhabditis remanei	JN230822 (GB)	[9]
Cremycin 8	Caenorhabditis remanei	Sequence from ref	[9]
Cremycin 9	Caenorhabditis remanei	JN230823 (GB)	[9]
Cremycin 10	Caenorhabditis remanei	Sequence from ref	[9]
Cremycin 11	Caenorhabditis remanei	JN230824 (GB)	[9]
Cremycin 12	Caenorhabditis remanei	Sequence from ref	[9]
Cremycin 13	Caenorhabditis remanei	JN230825 (GB)	[9]
Cremycin 14	Caenorhabditis remanei	Sequence from ref	[9]
Cremycin 15	Caenorhabditis remanei	JN230826 (GB)	[9]
Mehamycin	Meloidogyne hapla	Sequence from ref	[9]
Nemapore HMM Query
SPP-1	Caenorhabditis elegans	WBGene00004986 (WB)	[10]
SPP-2	Caenorhabditis elegans	WBGene00004987 (WB)	[10]
SPP-3	Caenorhabditis elegans	WBGene00004988 (WB)	[10]
SPP-4	Caenorhabditis elegans	WBGene00004989 (WB)	[10]
SPP-5	Caenorhabditis elegans	WBGene00004990 (WB)	[10]
SPP-6	Caenorhabditis elegans	WBGene00004991 (WB)	[10]
SPP-7	Caenorhabditis elegans	WBGene00004992 (WB)	[10]
SPP-8	Caenorhabditis elegans	WBGene00004993 (WB)	[10]
SPP-9	Caenorhabditis elegans	WBGene00004994 (WB)	[10]
SPP-10	Caenorhabditis elegans	WBGene00004995 (WB)	[10]
SPP-11	Caenorhabditis elegans	WBGene00004996 (WB)	[10]
SPP-12	Caenorhabditis elegans	WBGene00004997 (WB)	[10]
SPP-13	Caenorhabditis elegans	WBGene00004998 (WB)	[10]
SPP-14	Caenorhabditis elegans	WBGene00004999 (WB)	[10]
SPP-15	Caenorhabditis elegans	WBGene00005000 (WB)	[10]
SPP-16	Caenorhabditis elegans	WBGene00005001 (WB)	[10]
SPP-17	Caenorhabditis elegans	WBGene00005002 (WB)	[10]
SPP-18	Caenorhabditis elegans	WBGene00005003 (WB)	[10]
SPP-19	Caenorhabditis elegans	WBGene00005004 (WB)	[10]
SPP-20	Caenorhabditis elegans	WBGene00005005 (WB)	[10]
SPP-21	Caenorhabditis elegans	WBGene00044284 (WB)	[10]
SPP-22	Caenorhabditis elegans	WBGene00044283 (WB)	[10]
SPP-23	Caenorhabditis elegans	WBGene00021335 (WB)	[10]
SPP-24	Caenorhabditis elegans	WBGene00017748 (WB)	[10]
SPP-25	Caenorhabditis elegans	WBGene00044607 (WB)	[10]
SPP-26	Caenorhabditis elegans	WBGene00235118 (WB)	[10]
SPP-27	Caenorhabditis elegans	WBGene00271815 (WB)	[10]
SPP-28	Caenorhabditis elegans	WBGene00206525 (WB)	[10]
GRSP Subfamily 1 HMM Query
Cbr-fipr-1	Caenorhabditis briggsae	WBGene00038631 (WB)	[11]
Cbr-fipr-2	Caenorhabditis briggsae	WBGene00038634 (WB)	[11]
Cbr-fipr-3	Caenorhabditis briggsae	WBGene00031122 (WB)	[11]
Cbr-fipr-4	Caenorhabditis briggsae	WBGene00038653 (WB)	[11]
Cbr-fipr-5	Caenorhabditis briggsae	WBGene00031119 (WB)	[11]
Cbr-fipr-6	Caenorhabditis briggsae	WBGene00031121 (WB)	[11]
Cbr-fipr-7	Caenorhabditis briggsae	WBGene00038643 (WB)	[11]
Cbr-fipr-8	Caenorhabditis briggsae	WBGene00031115 (WB)	[11]
Cbr-fipr-9	Caenorhabditis briggsae	WBGene00031116 (WB)	[11]
Cbr-fipr-10	Caenorhabditis briggsae	WBGene00041821 (WB)	[11]
Cbr-fipr-11	Caenorhabditis briggsae	WBGene00041819 (WB)	[11]
Cbr-fipr-12	Caenorhabditis briggsae	WBGene00038576 (WB)	[11]
Cbr-grsp-25	Caenorhabditis briggsae	WBGene00027084 (WB)	[11]
fipr-1	Caenorhabditis elegans	WBGene00009096 (WB)	[11]
fipr-2	Caenorhabditis elegans	WBGene00009097 (WB)	[11]
fipr-3	Caenorhabditis elegans	WBGene00009090 (WB)	[11]
fipr-4	Caenorhabditis elegans	WBGene00007541 (WB)	[11]
fipr-5	Caenorhabditis elegans	WBGene00044174 (WB)	[11]
fipr-6	Caenorhabditis elegans	WBGene00007544 (WB)	[11]
fipr-7	Caenorhabditis elegans	WBGene00007543 (WB)	[11]
fipr-8	Caenorhabditis elegans	WBGene00007537 (WB)	[11]
fipr-9	Caenorhabditis elegans	WBGene00044175 (WB)	[11]
fipr-10	Caenorhabditis elegans	WBGene00008245 (WB)	[11]
fipr-11	Caenorhabditis elegans	WBGene00008244 (WB)	[11]
fipr-12	Caenorhabditis elegans	WBGene00011577 (WB)	[11]
grsp-25	Caenorhabditis elegans	WBGene00012783 (WB)	[11]
GRSP Subfamily 2 HMM Query
Cbr-fipr-18	Caenorhabditis briggsae	WBGene00030823 (WB)	[11]
Cbr-fipr-19	Caenorhabditis briggsae	WBGene00030822 (WB)	[11]
Cbr-fipr-20	Caenorhabditis briggsae	WBGene00087453 (WB)	[11]
Cbr-grsp-8	Caenorhabditis briggsae	WBGene00037849 (WB)	[11]
fipr-14	Caenorhabditis elegans	WBGene00008751 (WB)	[11]
fipr-15	Caenorhabditis elegans	WBGene00008752 (WB)	[11]
fipr-18	Caenorhabditis elegans	WBGene00044450 (WB)	[11]
fipr-19	Caenorhabditis elegans	WBGene00044451 (WB)	[11]
fipr-20	Caenorhabditis elegans	WBGene00044449 (WB)	[11]
grsp-8	Caenorhabditis elegans	WBGene00012913 (WB)	[11]
GRSP Subfamily 3 HMM Query
Cbr-cnc-8	Caenorhabditis briggsae	WBGene00036911 (WB)	[11]
Cbr-nlp-34.1	Caenorhabditis briggsae	WBGene00024536 (WB)	[11]
Cbr-nlp-34.2	Caenorhabditis briggsae	WBGene00024539 (WB)	[11]
Cbr-nlp-34.3	Caenorhabditis briggsae	WBGene00045469 (WB)	[11]
Cbr-nlp-34.4	Caenorhabditis briggsae	WBGene00024618 (WB)	[11]
cnc-8	Caenorhabditis elegans	WBGene00009624 (WB)	[11]
nlp-34	Caenorhabditis elegans	WBGene00015046 (WB)	[11]
GRSP Subfamily 4 HMM Query
Cbr-cnc-6	Caenorhabditis briggsae	WBGene00035459 (WB)	[11]
Cbr-fip-2	Caenorhabditis briggsae	WBGene00038444 (WB)	[11]
Cbr-grsp-23	Caenorhabditis briggsae	WBGene00040530 (WB)	[11]
Cbr-grsp-24	Caenorhabditis briggsae	WBGene00035454 (WB)	[11]
Cbr-grsp-26	Caenorhabditis briggsae	WBGene00026088 (WB)	[11]
Cbr-grsp-27	Caenorhabditis briggsae	WBGene00032640 (WB)	[11]
Cbr-nlp-24	Caenorhabditis briggsae	WBGene00041680 (WB)	[11]
Cbr-nlp-32	Caenorhabditis briggsae	WBGene00035595 (WB)	[11]
cnc-6	Caenorhabditis elegans	WBGene00000560 (WB)	[11]
fip-2	Caenorhabditis elegans	WBGene00020862 (WB)	[11]
grsp-23	Caenorhabditis elegans	WBGene00020063 (WB)	[11]
grsp-24	Caenorhabditis elegans	WBGene00206512 (WB)	[11]
grsp-26	Caenorhabditis elegans	WBGene00008557 (WB)	[11]
grsp-27	Caenorhabditis elegans	WBGene00009985 (WB)	[11]
nlp-24	Caenorhabditis elegans	WBGene00003762 (WB)	[11]
nlp-25	Caenorhabditis elegans	WBGene00003763 (WB)	[11]
nlp-28	Caenorhabditis elegans	WBGene00003766 (WB)	[11]
nlp-29	Caenorhabditis elegans	WBGene00003767 (WB)	[11]
nlp-30	Caenorhabditis elegans	WBGene00003768 (WB)	[11]
nlp-31	Caenorhabditis elegans	WBGene00003769 (WB)	[11]
nlp-32	Caenorhabditis elegans	WBGene00003770 (WB)	[11]
GRSP Subfamily 5 HMM Query
Cbr-fip-6	Caenorhabditis briggsae	WBGene00033351 (WB)	[11]
Cbr-fipr-26	Caenorhabditis briggsae	WBGene00086692 (WB)	[11]
fip-6	Caenorhabditis elegans	WBGene00009964 (WB)	[11]
fip-8	Caenorhabditis elegans	WBGene00219281 (WB)	[11]
fipr-26	Caenorhabditis elegans	WBGene00009963 (WB)	[11]
GRSP Subfamily 6 HMM Query
Cbr-fip-3	Caenorhabditis briggsae	WBGene00034275 (WB)	[11]
Cbr-fipr-16	Caenorhabditis briggsae	WBGene00037688 (WB)	[11]
Cbr-fipr-17	Caenorhabditis briggsae	WBGene00087407 (WB)	[11]
Cbr-fipr-30.1	Caenorhabditis briggsae	WBGene00033595 (WB)	[11]
Cbr-fipr-30.2	Caenorhabditis briggsae	WBGene00033565 (WB)	[11]
Cbr-grsp-9	Caenorhabditis briggsae	WBGene00035458 (WB)	[11]
fip-3	Caenorhabditis elegans	WBGene00015520 (WB)	[11]
fipr-16	Caenorhabditis elegans	WBGene00015521 (WB)	[11]
fipr-17	Caenorhabditis elegans	WBGene00012965 (WB)	[11]
fipr-30	Caenorhabditis elegans	WBGene00016433 (WB)	[11]
grsp-44	Caenorhabditis elegans	WBGene00022038 (WB)	[11]
grsp-9	Caenorhabditis elegans	WBGene00194738 (WB)	[11]
GRSP Subfamily 7 HMM Query
Cbr-cnc-2	Caenorhabditis briggsae	WBGene00028822 (WB)	[11]
Cbr-cnc-3	Caenorhabditis briggsae	WBGene00028821 (WB)	[11]
Cbr-cnc-4	Caenorhabditis briggsae	WBGene00045470 (WB)	[11]
Cbr-cnc-5.1	Caenorhabditis briggsae	WBGene00028820 (WB)	[11]
Cbr-cnc-10	Caenorhabditis briggsae	WBGene00041541 (WB)	[11]
Cbr-grsp-30	Caenorhabditis briggsae	WBGene00087876 (WB)	[11]
Cbr-nlp-27	Caenorhabditis briggsae	WBGene00024537 (WB)	[11]
Cbr-nlp-33	Caenorhabditis briggsae	WBGene00041532 (WB)	[11]
cnc-2	Caenorhabditis elegans	WBGene00000556 (WB)	[11]
cnc-3	Caenorhabditis elegans	WBGene00000557 (WB)	[11]
cnc-4	Caenorhabditis elegans	WBGene00000558 (WB)	[11]
cnc-7	Caenorhabditis elegans	WBGene00010005 (WB)	[11]
cnc-10	Caenorhabditis elegans	WBGene00012152 (WB)	[11]
grsp-30	Caenorhabditis elegans	WBGene00044922 (WB)	[11]
nlp-27	Caenorhabditis elegans	WBGene00003765 (WB)	[11]
nlp-33	Caenorhabditis elegans	WBGene00003771 (WB)	[11]
GRSP Subfamily 8 HMM Query
Cbr-fipr-22	Caenorhabditis briggsae	WBGene00038160 (WB)	[11]
Cbr-fipr-23	Caenorhabditis briggsae	WBGene00038159 (WB)	[11]
Cbr-fipr-24	Caenorhabditis briggsae	WBGene00038157 (WB)	[11]
Cbr-fipr-24.1	Caenorhabditis briggsae	WBGene00038158 (WB)	[11]
Cbr-grsp-28	Caenorhabditis briggsae	WBGene00025474 (WB)	[11]
Cbr-grsp-29	Caenorhabditis briggsae	WBGene00025473 (WB)	[11]
Cbr-grsp-32	Caenorhabditis briggsae	WBGene00035456 (WB)	[11]
Cbr-grsp-45	Caenorhabditis briggsae	WBGene00030955 (WB)	[11]
fipr-22	Caenorhabditis elegans	WBGene00007989 (WB)	[11]
fipr-23	Caenorhabditis elegans	WBGene00007990 (WB)	[11]
fipr-24	Caenorhabditis elegans	WBGene00007992 (WB)	[11]
fipr-24.1	Caenorhabditis elegans	WBGene00014699 (WB)	[11]
fipr-24.2	Caenorhabditis elegans	WBGene00014700 (WB)	[11]
fipr-24.3	Caenorhabditis elegans	WBGene00014698 (WB)	[11]
fipr-31	Caenorhabditis elegans	WBGene00045211 (WB)	[11]
grsp-28	Caenorhabditis elegans	WBGene00077704 (WB)	[11]
grsp-29	Caenorhabditis elegans	WBGene00017396 (WB)	[11]
grsp-45	Caenorhabditis elegans	WBGene00019754 (WB)	[11]
GRSP Subfamily 9 HMM Query
Cbr-cnc-11	Caenorhabditis briggsae	WBGene00045472 (WB)	[11]
Cbr-fip-1	Caenorhabditis briggsae	WBGene00041375 (WB)	[11]
Cbr-fipr-13	Caenorhabditis briggsae	WBGene00027395 (WB)	[11]
cnc-1	Caenorhabditis elegans	WBGene00000555 (WB)	[11]
cnc-5	Caenorhabditis elegans	WBGene00000559 (WB)	[11]
cnc-9	Caenorhabditis elegans	WBGene00044548 (WB)	[11]
cnc-11	Caenorhabditis elegans	WBGene00044900 (WB)	[11]
dct-7	Caenorhabditis elegans	WBGene00017488 (WB)	[11]
dct-8	Caenorhabditis elegans	WBGene00044472 (WB)	[11]
fip-1	Caenorhabditis elegans	WBGene00017695 (WB)	[11]
fipr-13	Caenorhabditis elegans	WBGene00010183 (WB)	[11]
grsp-11	Caenorhabditis elegans	WBGene00044471 (WB)	[11]
grsp-12	Caenorhabditis elegans	WBGene00044292 (WB)	[11]
grsp-13	Caenorhabditis elegans	WBGene00017485 (WB)	[11]
grsp-14	Caenorhabditis elegans	WBGene00044479 (WB)	[11]
GRSP Subfamily 10 HMM Query
Cbr-grsp-5	Caenorhabditis briggsae	WBGene00041828 (WB)	[11]
Cbr-grsp-6	Caenorhabditis briggsae	WBGene00035985 (WB)	[11]
Cbr-grsp-7	Caenorhabditis briggsae	WBGene00041829 (WB)	[11]
grsp-5	Caenorhabditis elegans	WBGene00010467 (WB)	[11]
grsp-6	Caenorhabditis elegans	WBGene00013961 (WB)	[11]
grsp-7	Caenorhabditis elegans	WBGene00010468 (WB)	[11]
GRSP Subfamily 11 HMM Query
Cbr-grsp-17	Caenorhabditis briggsae	WBGene00033403 (WB)	[11]
Cbr-grsp-22	Caenorhabditis briggsae	WBGene00037853 (WB)	[11]
Cbr-grsp-33	Caenorhabditis briggsae	WBGene00025471 (WB)	[11]
grsp-17	Caenorhabditis elegans	WBGene00010422 (WB)	[11]
grsp-22	Caenorhabditis elegans	WBGene00012921 (WB)	[11]
grsp-32	Caenorhabditis elegans	WBGene00007682 (WB)	[11]
grsp-33	Caenorhabditis elegans	WBGene00017390 (WB)	[11]
grsp-34	Caenorhabditis elegans	WBGene00194727 (WB)	[11]
GRSP Subfamily 12 HMM Query
Cbr-grsp-15	Caenorhabditis briggsae	WBGene00036957 (WB)	[11]
Cbr-grsp-16.1	Caenorhabditis briggsae	WBGene00028847 (WB)	[11]
Cbr-grsp-16.2	Caenorhabditis briggsae	WBGene00028857 (WB)	[11]
Cbr-grsp-18	Caenorhabditis briggsae	WBGene00028846 (WB)	[11]
Cbr-grsp-19	Caenorhabditis briggsae	WBGene00028844 (WB)	[11]
grsp-15	Caenorhabditis elegans	WBGene00011446 (WB)	[11]
grsp-16	Caenorhabditis elegans	WBGene00017506 (WB)	[11]
grsp-18	Caenorhabditis elegans	WBGene00017507 (WB)	[11]
grsp-19	Caenorhabditis elegans	WBGene00017509 (WB)	[11]
GRSP Subfamily 13 HMM Query
Cbr-grsp-31.1	Caenorhabditis briggsae	WBGene00038462 (WB)	[11]
Cbr-grsp-31.2	Caenorhabditis briggsae	WBGene00038461 (WB)	[11]
Cbr-grsp-31.3	Caenorhabditis briggsae	WBGene00038463 (WB)	[11]
fip-5	Caenorhabditis elegans	WBGene00009620 (WB)	[11]
grsp-31	Caenorhabditis elegans	WBGene00017655 (WB)	[11]
GRSP Subfamily 14 HMM Query
Cbr-grsp-46	Caenorhabditis briggsae	WBGene00035216 (WB)	[11]
Cbr-grsp-47	Caenorhabditis briggsae	WBGene00035215 (WB)	[11]
Cbr-grsp-48	Caenorhabditis briggsae	WBGene00035217 (WB)	[11]
grsp-46	Caenorhabditis elegans	WBGene00016659 (WB)	[11]
grsp-47	Caenorhabditis elegans	WBGene00016660 (WB)	[11]
grsp-48	Caenorhabditis elegans	WBGene00016658 (WB)	[11]
GRSP Subfamily 15 HMM Query
Cbr-grsp-35	Caenorhabditis briggsae	WBGene00033065 (WB)	[11]
Cbr-grsp-36	Caenorhabditis briggsae	WBGene00033064 (WB)	[11]
Cbr-grsp-37	Caenorhabditis briggsae	WBGene00033066 (WB)	[11]
Cbr-grsp-38	Caenorhabditis briggsae	WBGene00030584 (WB)	[11]
Cbr-grsp-39	Caenorhabditis briggsae	WBGene00030272 (WB)	[11]
Cbr-grsp-40	Caenorhabditis briggsae	WBGene00030585 (WB)	[11]
Cbr-grsp-41	Caenorhabditis briggsae	WBGene00026351 (WB)	[11]
Cbr-grsp-43	Caenorhabditis briggsae	WBGene00033599 (WB)	[11]
grsp-35	Caenorhabditis elegans	WBGene00020040 (WB)	[11]
grsp-36	Caenorhabditis elegans	WBGene00020033 (WB)	[11]
grsp-37	Caenorhabditis elegans	WBGene00020039 (WB)	[11]
grsp-38	Caenorhabditis elegans	WBGene00015339 (WB)	[11]
grsp-39	Caenorhabditis elegans	WBGene00195068 (WB)	[11]
grsp-40	Caenorhabditis elegans	WBGene00015340 (WB)	[11]
grsp-41	Caenorhabditis elegans	WBGene00011949 (WB)	[11]
grsp-42	Caenorhabditis elegans	WBGene00022383 (WB)	[11]
grsp-43	Caenorhabditis elegans	WBGene00017068 (WB)	[11]
GRSP Subfamily 16 HMM Query
Cbr-nlp-10	Caenorhabditis briggsae	WBGene00026465 (WB)	[11]
Cbr-nlp-12	Caenorhabditis briggsae	WBGene00040818 (WB)	[11]
Cbr-nlp-21	Caenorhabditis briggsae	WBGene00034071 (WB)	[11]
nlp-10	Caenorhabditis elegans	WBGene00003748 (WB)	[11]
nlp-12	Caenorhabditis elegans	WBGene00003750 (WB)	[11]
nlp-21	Caenorhabditis elegans	WBGene00003759 (WB)	[11]
GRSP Subfamily 17 HMM Query
Cbr-fipr-21	Caenorhabditis briggsae	WBGene00036910 (WB)	[11]
Cbr-grsp-10	Caenorhabditis briggsae	WBGene00038254 (WB)	[11]
Cbr-grsp-20	Caenorhabditis briggsae	WBGene00028302 (WB)	[11]
Cbr-grsp-21	Caenorhabditis briggsae	WBGene00024844 (WB)	[11]
Cbr-grsp-3	Caenorhabditis briggsae	WBGene00028163 (WB)	[11]
Cbr-nlp-26	Caenorhabditis briggsae	WBGene00028092 (WB)	[11]
fipr-21	Caenorhabditis elegans	WBGene00009621 (WB)	[11]
grsp-1	Caenorhabditis elegans	WBGene00012840 (WB)	[11]
grsp-10	Caenorhabditis elegans	WBGene00018489 (WB)	[11]
grsp-20	Caenorhabditis elegans	WBGene00045208 (WB)	[11]
grsp-21	Caenorhabditis elegans	WBGene00017484 (WB)	[11]
grsp-3	Caenorhabditis elegans	WBGene00016403 (WB)	[11]
grsp-4	Caenorhabditis elegans	WBGene00017201 (WB)	[11]
nlp-26	Caenorhabditis elegans	WBGene00003764 (WB)	[11]
References:
[1] Pillai A, Ueno S, Zhang H, Lee JM, Kato Y. Cecropin P1 and novel nematode cecropins: a bacteria-inducible antimicrobial peptide family in the nematode Ascaris suum. Biochem. J. 2005; 390(Pt 1): 207-214.
[2] Pillai A, Ueno S, Zhang H, Kato Y. Induction of ASABF (Ascaris suum antibacterial factor)-type antimicrobial peptides by bacterial injection: novel members of ASABF in the nematode Ascaris suum. Biochem. J. 2003; 371(Pt 3): 663-668.
[3] Kato Y, Aizawa T, Hoshino H, Kawano K, Nitta K, Zhang H. abf-1 and abf-2, ASABF-type antimicrobial peptide genes in Caenorhabditis elegans. Biochem. J. 2002; 361(Pt 2): 221-230.
[4] Zhong J, Wang W, Yang X, Yan X, Liu R. A novel cysteine-rich antimicrobial peptide from the mucus of the snail of Achatina fulica. Peptides. 2013; 39: 1-5.
[5] Schikorski D, Cuvillier-Hot V, Leippe M, Boidin-Wichlacz C, Slomianny C, Macagno E, et al. Microbial challenge promotes the regenerative process of the injured central nervous system of the medicinal leech by inducing the synthesis of antimicrobial peptides in neurons and microglia. J. Immunol. 2008; 181: 1083-1095.
[6] Bosch TC, Augustin R, Anton-Erxleben F, Fraune S, Hemmrich G, Zill H, et al. Uncovering the evolutionary history of innate immunity: the simple metazoan Hydra uses epithelial cells for host defence. Dev. Comp. Immunol. 2009; 33: 559-569.
[7] Gerdol M, De Moro G, Manfrin C, Venier P, Pallavicini A. Big defensins and mytimacins, new AMP families of the Mediterranean mussel Mytilus galloprovincialis. Dev. Comp. Immunol. 2012; 36(2): 390-399.
[8] Tasiemski A, Vandenbulcke F, Mitta G, Lemoine J, Lefebvre C, Sautiere P-E, et al. Molecular characterization of two novel antibacterial peptides inducible upon bacterial challenge in an annelid, the leech Theromyzon tessulatum. J. Biol. Chem. 2004; 279: 30973-30982.
[9] Zhu S, Gao B. Nematode-derived drosomycin-type antifungal peptides provide evidence for plant-to-ecdysozoan horizontal transfer of a disease resistance gene. Nat. Commun. 2014; 5: 3154.
[10] Roeder T, Stanisak M, Gelhaus C, Bruchhaus I, Grotzinger J, Leippe M. Caenopores are antimicrobial peptides in the nematode Caenorhabditis elegans instrumental in nutrition and immunity. Dev. Comp. Immunol. 2010; 34(2): 203-209.
[11] Ying MY, Qiao YY, Yu LH. Evolutionary expansion of nematode-specific glycine-rich secreted peptides. Gene. 2016; 587(1): 76-82.
