# Supplementary material for: Exploring the antimicrobial peptidome of nematodes through phylum-spanning in silico analyses highlights novel opportunities for pathogen control
Source: PLoS Negl Trop Dis. 2023 Sep 6;17(9):e0011618. doi: 10.1371/journal.pntd.0011618 (PMC10506718; doi:10.1371/journal.pntd.0011618)
Supplement: S2 File — (XLSX) [file pntd.0011618.s003.xlsx]

## Sheet: S2
S2: Genomic and transcriptomic datasets used in the study. All files were retrieved from Wormbase Parasite version 14.
Species	Assembly	BioProject	Reference	BUSCO complete score	Transcriptomic study used
Acanthocheilonema viteae	ASM90053725v1	PRJEB1697	[1]	90.5 [Duplicated 1.7, Single 88.8], Fragmented 7
Acrobeloides nanus	v1	PRJEB26554	[2]	80.4 [Duplicated 10.1, Single 70.3], Fragmented 8.8
Ancylostoma caninum	A_caninum_9.3.2.ec.cg.pg	PRJNA72585	[1]	84.3 [Duplicated 8.7, Single 75.6], Fragmented 8.7	SRP007872 (WBPS)
Ancylostoma ceylanicum	Acey_2013.11.30.genDNA	PRJNA231479	[3]	90.1 [Duplicated 1.7, Single 88.4], Fragmented 6.2
Ancylostoma ceylanicum	A_ceylanicum1.3.ec.cg.pg	PRJNA72583	[1]	87.2 [Duplicated 1.6, Single 85.6], Fragmented 7.5
Ancylostoma duodenale	A_duodenale_2.2.ec.cg.pg	PRJNA72581	[1]	62.9 [Duplicated 3.2, Single 59.7]. Fragmented 15.7
Angiostrongylus cantonensis	A_cantonensis_Taipei_v1_5_4	PRJEB493	[1]	68.1 [Duplicated 0.5, Single 67.3], Fragmented 11.3
Angiostrongylus costaricensis	A_costaricensis_Costa_Rica_0011_upd	PRJEB494	[1]	83.1 [Duplicated 0.6, Single 82.5], Fragmented 9.4
Anisakis simplex	A_simplex_0011_upd	PRJEB496	[1]	63.9 [Duplicated 1.6, Single 62.3], Fragmented 14
Ascaris lumbricoides	A_lumbricoides_Ecuador_v1_5_4	PRJEB4950	[1]	82.5 [Duplicated 2.2, Single 80.3], Fragmented 8.7
Ascaris suum	ASM18702v3	PRJNA62057	[4, 5]	89.5 [Duplicated 3.2, Single 86.3], Fragmented 7.2	SRP010159 [6]
Ascaris suum	AscSuum_1.0_submitted	PRJNA80881	[6]	89.8 [Duplicated 1.8, Single 88], Fragmented 6.3
Brugia malayi	Bmal-4.0	PRJNA10729	[7]	96.8 [Duplicated 1.1, Single 95.7], Fragmented 1.8	ERP000948 [60]
Brugia pahangi	B_pahangi_Glasgow_0011_upd	PRJEB497	[1]	89.7 [Duplicated 0.7, Single 89], Fragmented 6.6
Brugia timori	B_timori_Indonesia_v1_0_4_001_upd	PRJEB4663	[1]	53.3 [Duplicated 0.4, Single 52.9], Fragmented 21.1
Bursaphelenchus xylophilus	ASM23113v1_submitted	PRJEA64437	[8]	75.8 [Duplicated 1.8, Single 74], Fragmented 6.1	DRP002610 [61]
Caenorhabditis angaria	13mar2012	PRJNA51225	[9]	77.7 [Duplicated 1.5, Single 76.2], Fragmented 10.3
Caenorhabditis brenneri	C_brenneri-6.0.1b	PRJNA20035	[10]	96.6 [Duplicated 30.7, Single 65.9], Fragmented 2.1
Caenorhabditis briggsae	CB4	PRJNA10731	[11, 12]	97.7 [Duplicated 0.7, Single 97], Fragmented 1.5
Caenorhabditis elegans	WBcel235	PRJNA13758	[10, 13]	98.6 [Duplicated 0.6, Single 98], Fragmented 0.8
Caenorhabditis japonica	C_japonica-7.0.1	PRJNA12591	[10]	92.4 [Duplicated 1.6, Single 90.8], Fragmented 6.1
Caenorhabditis inopinata	Sp34_v7	PRJDB5687	[14]	96.6 [Duplicated 1.4, Single 95.2], Fragmented 2.3
Caenorhabditis latens	CaeLat1.0	PRJNA248912	[15]	97 [Duplicated 2.4, Single 94.6], Fragmented 2
Caenorhabditis nigoni	nigoni.pc_2016.07.14	PRJNA384657	[16]	98.6 [Duplicated 1.2, Single 97.4], Fragmented 1.1
Caenorhabditis remanei	ASM164373v2	PRJNA248909	[15]	97.6 [Duplicated 2.1, Single 95.5], Fragmented 2
Caenorhabditis remanei	CaeRem1.0	PRJNA248911	[15]	97 [Duplicated 1, Single 96], Fragmented 2.1
Caenorhabditis remanei	C_remanei-15.0.1	PRJNA53967	[10]	97.3 [Duplicated 2.4, Single 94.9], Fragmented 1.9
Caenorhabditis sinica	1.0	PRJNA194557	[17]	93.9 [Duplicated 2.4, Single 91.5, Fragmented 4.7
Caenorhabditis tropicalis	Caenorhabditis_sp11_JU1373-3.0.1	PRJNA53597	[10]	97 [Duplicated 0.8, Single 96.2], Fragmented 1.9
Cylicostephanus goldi	C_goldi_Cheshire_0011	PRJEB498	[1]	12.2 [Duplicated 0.5, Single 11.7], Fragmented 11.9
Dictyocaulus viviparus	nDv.1.0	PRJEB5116	[18]	71.3 [Duplicated 0.8, Single 70.5], Fragmented 12.9
Dictyocaulus viviparus	D_viviparus_9.2.1.ec.pg	PRJNA72587	[19]	82.4 [Duplicated 0.8, Single 81.6], Fragmented 10.8	SRP007900 [19]
Diploscapter coronatus	ASM220778v1	PRJDB3143	[20]	91.5 [Duplicated 67.9, Single 23.6], Fragmented 4.6
Diploscapter pachys	DipSp1Ass11Ann3	PRJNA280107	[21]	90.6 [Duplicated 49.5, Single 41.1], Fragmented 5.3
Dirofilaria immitis	nDi.2.2	PRJEB1797	[22]	91.8 [Duplicated 2.1, Single 89.7], Fragmented 4.5
Ditylenchus destructor	ASM157970v1	PRJNA312427	[23]	76.2 [Duplicated 2, Single 74.2], Fragmented 7.9
Ditylenchus dipsaci	D.dipsaci.v1.0	PRJNA498219	[24]	54.7 [Duplicated 3.2, Single 51.5, Fragmented 13.5
Dracunculus medinensis	D_medinensis_Ghana_v2_0_4	PRJEB500	[1]	85.6 [Duplicated 0.7, Single 84.9], Fragmented 8.7
Elaeophora elaphi	E_elaphi_v1_0_4	PRJEB502	[1]	87.3 [Duplicated 0.3, Single 87], Fragmented 6.2
Enterobius vermicularis	E_vermicularis_Canary_Islands_upd	PRJEB503	[1]	79.4 [Duplicated 0.9, Single 78.5], Fragmented 10.2
Globodera pallida	GPAL001	PRJEB123	[25]	43.9 [Duplicated 3.4, Single 40.5], Fragmented 9.2	ERP001236 [62]
Globodera rostochiensis	nGr	PRJEB13504	[26]	58.9 [Duplicated 1.1, Single 57.8], Fragmented 10.3
Gongylonema pulchrum	G_pulchrum_Hokkaido_0011_upd	PRJEB505	[1]	31.9 [Duplicated 1.5, Single 30.4], Fragmented 17.2
Haemonchus contortus	haemonchus_contortus_MHCO3ISE_4.0	PRJEB506	[27]	86.6 [Duplicated 1.6, Single 85], Fragmented 6.6	SRP026668 [63]
Haemonchus contortus	Hco_v4_coding_submitted	PRJNA205202	[28]	59.7 [Duplicated 3, Single 56.7], Fragmented 10.7
Haemonchus placei	H_placei_MHpl1_0011_upd	PRJEB509	[1]	79 [Duplicated 1.5, Single 77.5], Fragmented 10.3
Halicephalobus mephisto	SWDT01000000	PRJNA528747	[29]	81.4 [Duplicated 2.2, Single 79.2], Fragmented 7.2
Heligmosomoides polygyrus	H_bakeri_Edinburgh_0011_upd	PRJEB1203	[1]	67.8 [Duplicated 1.2, Single 66.6], Fragmented 10.7
Heligmosomoides polygyrus	nHp_v2.0	PRJEB15396	[1]	87.1 [Duplicated 1.6, Single 85.5], Fragmented 7.2
Heterodera glycines	Hetgly_1	PRJNA381081	[30]	55.2 [Duplicated 3.5, Single 51.7], Fragmented 10.4
Heterorhabditis bacteriophora	Heterorhabditis_bacteriophora-7.0	PRJNA13977	[31]	87.1 [Duplicated 0.9, Single 86.2], Fragmented 9.6
Litomosoides sigmodontis	ASM90053727v1	PRJEB3075	[1]	91.6 [Duplicated 1.9, Single, 89.7], Fragmented 5.5
Loa loa	LLoa-hgap-1	PRJNA246086	[32]	97.5 [Duplicated 1.3, Single 96.2], Fragmented 2
Loa loa	Loa_loa_V3	PRJNA37757	[33]	96 [Duplicated 0.7, Single 95.3], Fragmented 3.7
Meloidogyne arenaria	ASM90000398v1	PRJEB8714	[34]	65.1 [Duplicated 36.6, Single 28.5], Fragmented 7.4
Meloidogyne arenaria	ASM369356v1	PRJNA340324	[35]	55.7 [Duplicated 21.3, Single 34.4], Fragmented 9.6
Meloidogyne arenaria	ASM313380v1	PRJNA438575	[36]	57.9 [Duplicated 34.7, Single 23.2] Fragmented 7.8
Meloidogyne enterolobii	ASM369367v1	PRJNA340324	[35]	49.7 [Duplicated 17.6, Single 32.1], Fragmented 10.4
Meloidogyne floridensis	nMf_1_1	PRJEB6016	[35]	29.7 [Duplicated 0.9, Single 28.8], Fragmented 10.1
Meloidogyne floridensis	ASM369360v1	PRJNA340324	[35]	49.9 [Duplicated 3, Single 46.9], Fragmented 8.7
Meloidogyne graminicola	Mgraminicola_V1	PRJNA411966	[37]	40.7 [Duplicated 0.5, Single 40.2], Fragmented 9.5
Meloidogyne hapla	Freeze_1	PRJNA29083	[38]	59.9 [Duplicated 1.2, Single 58.9], Fragmented 9.4
Meloidogyne incognita	Meloidogyne_incognita_V3	PRJEB8714	[34]	61.8 [Duplicated 36.4, Single 25.4], Fragmented 7.8	SRP109232 [64]
Meloidogyne incognita	ASM369364v1	PRJNA340324	[35]	51.9 [Duplicated 19.6, Single 33], Fragmented 9.1
Meloidogyne javanica	ASM90000394v1	PRJEB8714	[34]	61.1 [Duplicated 31.1, Single 30], Fragmented 7.5
Meloidogyne javanica	ASM369362v1	PRJNA340324	[35]	57.7 [Duplicated 25.2, Single 32.5], Fragmented 9.8
Mesorhabditis belari	M.Belari_Hybrid_genome	PRJEB30104	[39]	79.8 [Duplicated 3.6, Single 76.2], Fragmented 7.7
Micoletzkya japonica	Micoletzkya_japonica_genome	PRJEB27334	[40]	86.6 [Duplicated 1.9, Single 84.7], Fragmented 6.8
Necator americanus	N__americanus_v1	PRJNA72135	[41]	76.3 [Duplicated 0.9, Single 75.4], Fragmented 11.3
Nippostrongylus brasiliensis	N_brasiliensis_RM07_v1_5_4_0011_upd	PRJEB511	[1]	80.1 [Duplicated 4.3, Single 75.8], Fragmented 12.6
Oesophagostomum dentatum	O_dentatum_10.0.ec.cg.pg	PRJNA72579	[42]	51.3 [Duplicated 3, Single 48.3], Fragmented 18.7	SRP007892 [42]
Onchocerca flexuosa	O_flexuosa_Cordoba_0011_upd	PRJEB512	[1]	47.3 [Duplicated 0.2, Single 47.1], Fragmented 21.7
Onchocerca flexuosa	O_flexuosa_1.0.allpaths.pg.lrna	PRJNA230512	Available on WBPS	72.4 [Duplicated 0.6, Single 71.8], Fragmented 4.5
Onchocerca ochengi	O_ochengi_Ngaoundere	PRJEB1204	[1]	85.6 [Duplicated 0.5, Single 85.1], Fragmented 9.5
Onchocerca ochengi	ASM90053720v1	PRJEB1465	[1]	86.4 [Duplicated 3.2, Single 83.2], Fragmented 9.5
Onchocerca volvulus	ASM49940v2	PRJEB513	[43]	97.6 [Duplicated 0.3, Single 97.3], Fragmented 1.7	ERP001350 [65]
Oscheius tipulae	Oscheius_tipulae_assembly_v2	PRJEB15512	[44]	89.4 [Duplicated 3, Single 86.4], Fragmented 3.2
Panagrellus redivivus	Pred3	PRJNA186477	[45]	82.1 [Duplicated 2.7, Single 79.4], Fragmented 6.1
Parapristionchus giblindavisi	Parapristionchus_genome	PRJEB27334	[40]	72.7 [Duplicated 1.8, Singl 76.8], Fragmented 9.8
Parascaris equorum	P_equorum_v1_0_4	PRJEB514	[1]	5.1 [Duplicated 0, Single 5.1], Fragmented 3.9
Parascaris univalens	ASM225920v1	PRJNA386823	[5]	91 [Duplicated 2.6, Single 88.4], Fragmented 5.8
Parastrongyloides trichosuri	P_trichosuri_KNP	PRJEB515	[46]	78.1 [Duplicated 2.5, Single 75.6], Fragmented 7.5
Plectus sambesii	Psam_v1.0	PRJNA390260	[47]	75.9 [Duplicated 16.4, Single 59.5], Fragmented 13.3
Pristionchus arcanus	P._arcanus_genome	PRJEB27334	[40]	92 [Duplicated 6, Single 86], Fragmented 4.4
Pristionchus entomophagus	P._entomophagus_genome	PRJEB27334	[40]	86.8 [Duplicated 3.6, Single 83.2], Fragmented 6.8
Pristionchus exspectatus	Pristionchus_exspectatus_de_novo_assembly	PRJEB24288	[48]	91.3 [Duplicated 5.1, Single 86.2], Fragmented 4.8
Pristionchus fissidentatus	Pristionchus_fissidentatus_genome	PRJEB27334	[40]	89.6 [Duplicated 1, Single 88.6], Fragmented 5.6
Pristionchus japonicus	Pristionchus_japonicus_genome	PRJEB27334	[40]	89.8 [Duplicated 6.6, Single 83.2], Fragmented 4.8
Pristionchus maxplancki	Prisstionchus_maxplancki_genome	PRJEB27334	[40]	90.6 [Duplicated 9.4, Single 81.2], Fragmented 5.5
Pristionchus mayeri	Pristionchus_mayeri_genome	PRJEB27334	[40]	86.7 [Duplicated 3.7, Single 83], Fragmented 6.8
Pristionchus pacificus	El_Paco	PRJNA12644	[10, 49, 50]	93.2 [Duplicated 1.3, Single 91.9], Fragmented 3.1	ERR436381 [66]
Rhabditophanes sp. KR3021	Rhabditophanes_sp_KR3021	PRJEB1297	[46]	74.1 [Duplicated 4.1, Single 70], Fragmented 7
Romanomermis culicivorax	nRc.2.0	PRJEB1358	[51]	50.3 [Duplicated 1.7, Single 48.6], Fragmented 9.4
Soboliphyme baturini	S_baturini_Dall_Island_0011_upd	PRJEB516	[1]	39.8 [Duplicated 0.6, Single 39.2], Fragmented 12.4
Steinernema carpocapsae	ASM75764v3	PRJNA202318	[52]	87.2 [Duplicated 4.8, Single 82.4], Fragmented 7.1
Steinernema feltiae	S_felt_v1_submitted	PRJNA204661	[53]	86.7 [Duplicated 3.6, Single 83.1], Fragmented 6.2	SRP058023 (WBPS)
Steinernema glaseri	S_glas_v1_submitted	PRJNA204943	[53]	85.6 [Duplicated 3.2, Single 82.4], Fragmented 6.8
Steinernema monticolum	S_monti_v1_submitted	PRJNA205067	[53]	79.9 [Duplicated 4.2, Single 75.7], Fragmented 9.4
Steinernema scapterisci	S_scapt_v1_submitted	PRJNA204942	[53]	88.4 [Duplicated 5.1, Single 83.3], Fragmented 6.8
Strongyloides papillosus	S_papillosus_LIN_v2_1_4	PRJEB525	[46]	77.2 [Duplicated 3.7, Single 73.5], Fragmented 7
Strongyloides ratti	S_ratti_ED321_v5_0_4	PRJEB125	[46]	78.1 [Duplicated 2.3, Single 75.8], Fragmented 7.2
Strongyloides stercoralis	S_stercoralis_PV0001_v2_0_4	PRJEB528	[46]	78.5 [Duplicated 3.1, Single 75.4], Fragmented 6.4	ERP001556 [67]
Strongyloides venezuelensis	S_venezuelensis_HH1	PRJEB530	[46]	74 [Duplicated 2.6, Single 71.4], Fragmented 7.1
Strongylus vulgaris	S_vulgaris_Kentucky_0011_upd	PRJEB531	[1]	21.7 [Duplicated 0.5, Single 21.2], Fragmented 15.2
Syphacia muris	S_muris_Valencia_v1_0_4	PRJEB524	[1]	84.4 [Duplicated 1.5, Single 82.9], Fragmented 7.2
Teladorsagia circumcincta	T_circumcincta.14.0.ec.cg.pg	PRJNA72569	[1]	71.8 [Duplicated 6.4, Single 65.4], Fragmented 12
Thelazia callipaeda	T_callipaeda_Ticino_0011_upd	PRJEB1205	[1]	88.6 [Duplicated 0.6, Single 88], Fragmented 7
Toxocara canis	T_canis_Equador_0011_upd	PRJEB533	[1]	73.5 [Duplicated 1.8, Single 71.7], Fragmented 13.4
Toxocara canis	Toxocara_canis_adult_r1.0	PRJNA248777	[54]	87 [Duplicated 2.7, Single 84.3], Fragmented 8
Trichinella britovi	T3_ISS120_r1.0	PRJNA257433	[55]	89.4 [Duplicated 1, Single 88.6], Fragmented 7
Trichinella murrelli	T5_ISS417_r1.0	PRJNA257433	[55]	88.7 [Duplicated 0.5, Single 88.2], Fragmented 7.5
Trichinella nativa	T_nativa_rf_gd	PRJNA179527	[55]	84.6 [Duplicated 0.5, Single 84.1], Fragmented 9.4
Trichinella nativa	T2_ISS10_r1.0	PRJNA257433	[1]	90 [Duplicated 0.7, Single 89.3], Fragmented 6.9
Trichinella nelsoni	T7_ISS37_r1.0	PRJNA257433	[55]	89.2 [Duplicated 1.2, Single 88], Fragmented 7.7
Trichinella papuae	T10_ISS1980_r1.0	PRJNA257433	[55]	88.7 [Duplicated 0.7, Single 88], Fragmented 7.2
Trichinella patagoniensis	T12_ISS2496_r1.0	PRJNA257433	[55]	89.8 [Duplicated 1.1, Single 88.7], Fragmented 7
Trichinella pseudospiralis	T4_ISS13_r1.0	PRJNA257433	[55]	88 [Duplicated 0.6, Single 87.4], Fragmented 8.5
Trichinella pseudospiralis	T4_ISS141_r1.0	PRJNA257433	[55]	85.2 [Duplicated 1.9, Single 83.3], Fragmented 9.7
Trichinella pseudospiralis	T4_ISS176_r1.0	PRJNA257433	[55]	87.9 [Duplicated 1, Single 86.9], Fragmented 8.4
Trichinella pseudospiralis	T4_ISS470_r1.0	PRJNA257433	[55]	87.7 [Duplicated 0.7, Single 87], Fragmented 8.7
Trichinella pseudospiralis	T4_ISS588_r1.0	PRJNA257433	[55]	87.7 [Duplicated 0.8, Single 86.9], Fragmented 8.6
Trichinella spiralis	Trichinella_spiralis-3.7.1	PRJNA12603	[56]	89.3 [Duplicated 0.6, Single 88.7], Fragmented 7.1
Trichinella spiralis	T1_ISS3_r1.0	PRJNA257433	[55]	89.7 [Duplicated 2.3, Single 87.4], Fragmented 7.1
Trichinella sp. T6	T6_ISS34_r1.0	PRJNA257433	[55]	89.5 [Duplicated 1.2, Single 88.3], Fragmented 7.2
Trichinella sp. T8	T8_ISS272_r1.0	PRJNA257433	[55]	89.6 [Duplicated 0.9, Single 88.7], Fragmented 6.7
Trichinella sp. T9	T9_ISS409_r1.0	PRJNA257433	[55]	89.2 [Duplicated 0.7, Single 88.5], Fragmented 7
Trichinella zimbabwensis	T11_ISS1029_r1.0	PRJNA257433	[55]	87.5 [Duplicated 1, Single 86.5], Fragmented 9
Trichuris muris	TMUE3.0	PRJEB126	[10, 57]	69.9 [Duplicated 7.7, Single 62.2], Fragmented 10.5	ERP002000 [57]
Trichuris suis	T_suis_1.0.allpaths	PRJNA179528	[1]	70.4 [Duplicated 1.1, Single 69.3], Fragmented 10.5	SRP039506 (WBPS)
Trichuris suis	Tsuis_adult_male_v1.0	PRJNA208415	[58]	70.7 [Duplicated 1.8, Single 68.9], Fragmented 10.5
Trichuris suis	Tsuis_adult_female_1.0	PRJNA208416	[58]	70.2 [Duplicated 1.2, Single 69], Fragmented 11.1
Trichuris trichiura	TTRE2.1	PRJEB535	[57]	67.4 [Duplicated 1.2, Single 66.2], Fragmented 11.9
Wuchereria bancrofti	W_bancrofti_Jakarta_0011_upd	PRJEB536	[1]	74.9 [Duplicated 0.4, Single 74.5], Fragmented 11.5
Wuchereria bancrofti	Wb_PNG_Genome_assembly_pt22	PRJNA275548	[59]	93.4 [Duplicated 6.7, Single 86.7], Fragmented 3.9
References:
[1] International Helminth Genomes Consortium. Comparative genomics of the major parasitic worms. Nat. Genet. 2019; 51(1): 163-174.
[2] Schiffer PH, Polsky AL, Cole AG, Camps JIR, Kroiher M, Silver DH. et al. The gene regulatory program of Acrobeloides nanus reveals conservation of phylum-specific expression. P Natl Acad Sci USA. 2018; 115: 4459-4464.
[3] Schwarz EM, Hu Y, Antoshechkin I, Miller MM, Sternberg PW, Aroian RV. The genome and transcriptome of the zoonotic hookworm Ancylostoma ceylanicum identify infection-specific gene families. Nat Genet. 2015; 47: 416-422.
[4] Wang JB, Mitreva M, Berriman M, Thorne A, Magrini V, Koutsovoulos G, et al. Silencing of Germline-Expressed Genes by DNA Elimination in Somatic Cells. Dev Cell. 2012; 23: 1072-1080.
[5] Wang JB, Gao SH, Mostovoy Y, Kang YY, Zagoskin M, Sun YQ, et al. Comparative genome analysis of programmed DNA elimination in nematodes. Genome Res. 2017; 27: 2001-2014.
[6] Jex AR, Liu S, Li B, Young ND, Hall RS, Li Y, et al. Ascaris suum draft genome. Nature. 2011; 479: 529-533.
[7] Ghedin E, Wang SL, Spiro D, Caler E, Zhao Q, Crabtree J, et al. Draft genome of the filarial nematode parasite Brugia malayi. Science. 2007; 317: 1756-1760.
[8] Kikuchi T, Cotton JA, Dalzell JJ, Hasegawa K, Kanzaki N, McVeigh P, et al. Genomic insights into the origin of parasitism in the emerging plant pathogen Bursaphelenchus xylophilus. PLoS Pathog. 2011; 7: e1002219.
[9] Mortazavi A, Schwarz EM, Williams B, Schaeffer L, Antoshechkin I, Wold BJ, et al. Scaffolding a Caenorhabditis nematode genome with RNA-seq. Genome Res. 2010; 20: 1740-1747.
[10] Harris TW, Arnaboldi V, Cain S, Chan J, Chen WJ, Cho J, et al. WormBase: a modern model organism information resource. Nucleic Acids Research. 2020; 48: D762-D767.
[11] Stein LD, Bao Z, Blasiar D, Blumenthal T, Brent MR, Chen N, et al. The genome sequence of Caenorhabditis briggsae: a platform for comparative genomics. PLoS Biol. 2003; 1: E45.
[12] Ross JA, Koboldt DC, Staisch JE, Chamberlin HM, Gupta BP, Miller RD, et al. Caenorhabditis briggsae recombinant inbred line genotypes reveal inter-strain incompatibility and the evolution of recombination. PLoS Genet. 2011; 7: e1002174.
[13] C. elegans Sequencing Consortium. Genome sequence of the nematode C. elegans: a platform for investigating biology. Science. 1998; 282: 2012-2018.
[14] Kanzaki N, Tsai IJ, Tanaka R, Hunt VL, Liu D, Tsuyama K, et al. Biology and genome of a newly discovered sibling species of Caenorhabditis elegans. Nat Commun. 2018; 9: 3216.
[15] Fierst JL, Willis JH, Thomas CG, Wang W, Reynolds RM, Ahearne TE, et al. Reproductive Mode and the Evolution of Genome Size and Structure in Caenorhabditis Nematodes. Plos Genet. 2015; 11.
[16] Yin D, Schwarz EM, Thomas CG, Felde RL, Korf IF, Cutter AD, et al. Rapid genome shrinkage in a self-fertile nematode reveals sperm competition proteins. Science. 2018; 359: 55.
[17] Stevens L, Felix MA, Beltran T, Braendle C, Caurcel C, Fausett S, et al. Comparative genomics of 10 new Caenorhabditis species. Evol Lett. 2019; 3: 217-236.
[18] Koutsovoulos G, Makepeace B, Tanya VN, Blaxter M. Palaeosymbiosis revealed by genomic fossils of Wolbachia in a strongyloidean nematode. PLoS Genet. 2014; 10: e1004397.
[19] McNulty SN, Strube C, Rosa BA, Martin JC, Tyagi R, Choi YJ, et al. Dictyocaulus viviparus genome, variome and transcriptome elucidate lungworm biology and support future intervention. Sci Rep. 2016; 6: 20316.
[20] Hiraki H, Kagoshima H, Kraus C, Schiffer PH, Ueta Y, Kroiher M, et al. Genome analysis of Diploscapter coronatus: insights into molecular peculiarities of a nematode with parthenogenetic reproduction. BMC Genomics. 2017; 18: 478.
[21] Fradin H, Kiontke K, Zegar C, Gutwein M, Lucas J, Kovtun M, et al. Genome architecture and evolution of a unichromosomal asexual nematode. Curr Biol. 2017; 27: 2928.
[22] Godel, C., Kumar, S., Koutsovoulos, G., Ludin, P., Nilsson, D., Comandatore, F., et al. The genome of the heartworm, Dirofilaria immitis, reveals drug and vaccine targets. Faseb J. 2012; 26: 4650-4661.
[23] Zheng JS, Peng DH, Chen L, Liu HL, Chen F, Xu MC, et al. The Ditylenchus destructor genome provides new insights into the evolution of plant parasitic nematodes. P Roy Soc B-Biol Sci. 2016; 283.
[24] Mimee B, Lord E, Veronneau PY, Masonbrink R, Yu Q, Akker SED.The draft genome of Ditylenchus dipsaci. J Nematol. 2019; 51: 1-3.
[25] Cotton JA, Lilley CJ, Jones LM, Kikuchi T, Reid AJ, Thorpe P, et al. The genome and life-stage specific transcriptomes of Globodera pallida elucidate key aspects of plant parasitism by a cyst nematode. Genome Biol. 2014; 15.
[26] Eves-van den Akker S, Laetsch DR, Thorpe P, Lilley CJ, Danchin EGJ, Da Rocha M, et al. The genome of the yellow potato cyst nematode, Globodera rostochiensis, reveals insights into the basis of parasitism and virulence. Genome Biol. 2016; 17.
[27] Laing R, Kikuchi T, Martinelli A, Tsai IJ, Beech RN, Redman E, et al. The genome and transcriptome of Haemonchus contortus, a key model parasite for drug and vaccine discovery. Genome Biol. 2013; 14: R88.
[28] Schwarz EM, Korhonen PK, Campbell BE, Young ND, Jex AR, Jabbar A, et al. The genome and developmental transcriptome of the strongylid nematode Haemonchus contortus. Genome Biol. 2013; 14.
[29] Weinstein DJ, Allen SE, Lau MCY, Erasmus M, Asalone KC, Walters-Conte K, et al. The genome of a subterrestrial nematode reveals adaptations to heat. Nat Commun. 2019; 10: 5268.
[30] Masonbrink R, Maier TR, Muppirala U, Seetharam AS, Lord E, Juvale PS, et al.The genome of the soybean cyst nematode (Heterodera glycines) reveals complex patterns of duplications involved in the evolution of parasitism genes. BMC Genomics. 2019; 20.
[31] Bai X, Adams BJ, Ciche TA, Clifton S, Gaugler R, Kim KS, et al. A lover and a fighter: the genome sequence of an entomopathogenic nematode Heterorhabditis bacteriophora. PLoS One. 2013; 8: e69618.
[32] Tallon LJ, Liu XY, Bennuru S, Chibucos MC, Godinez A, Ott S, et al. Single molecule sequencing and genome assembly of a clinical specimen of Loa loa, the causative agent of loiasis. BMC Genomics. 2014; 15.
[33] Desjardins CA, Cerqueira GC, Goldberg JM, Hotopp JCD, Haas BJ, Zucker, J., et al. Genomics of Loa loa, a Wolbachia-free filarial parasite of humans. Nature Genetics. 2013; 45: 495-U455.
[34] Blanc-Mathieu R, Perfus-Barbeoch L, Aury JM, Da Rocha M, Gouzy J, Sallet E, et al. Hybridization and polyploidy enable genomic plasticity without sex in the most devastating plant-parasitic nematodes. Plos Genet. 2017; 13.
[35] Szitenberg A, Salazar-Jaramillo L, Blok VC, Laetsch DR, Joseph S, Williamson VM, et al. Comparative genomics of apomictic root-knot nematodes: hybridization, ploidy, and dynamic genome change. Genome Biol Evol. 2017; 9: 2844-2861.
[36] Sato K, Kadota Y, Gan P, Bino T, Uehara T, Yamaguchi K, et al. High-Quality Genome Sequence of the Root-Knot Nematode Meloidogyne arenaria Genotype A2-O. Microbiol Resour Ann. 2018; 6.
[37]Somvanshi VS, Tathode M, Shukla RN, Rao U. Nematode Genome Announcement: A Draft Genome for Rice Root-Knot Nematode, Meloidogyne graminicola. J Nematol. 2018; 50: 111-116.
[38] Opperman CH, Bird DM, Williamson VM, Rokhsar DS, Burke M, Cohn J, et al.Sequence and genetic map of Meloidogyne hapla: A compact nematode genome for plant parasitism. Proc Natl Acad Sci USA. 2008; 105: 14802-14807.
[39] Grosmaire M, Launay C, Siegwald M, Brugiere T, Estrada-Virrueta L, Berger D, et al. Males as somatic investment in a parthenogenetic nematode. Science. 2019; 363: 1210-1213.
[40] Prabh N, Roeseler W, Witte H, Eberhardt G, Sommer RJ, Rodelsperger C. Deep taxon sampling reveals the evolutionary dynamics of novel gene families in Pristionchus nematodes. Genome Res. 2018; 28: 1664-1674.
[41] Tang YT, Gao X, Rosa BA, Abubucker S, Hallsworth-Pepin K, Martin J, et al. Genome of the human hookworm Necator americanus. Nature Genetics. 2014; 46: 261.
[42] Tyagi R, Joachim A, Ruttkowski B, Rosa BA, Martin JC, Hallsworth-Pepin K, et al. Cracking the nodule worm code advances knowledge of parasite biology and biotechnology to tackle major diseases of livestock. Biotechnol Adv. 2015; 33: 980-991.
[43] Cotton JA, Bennuru S, Grote A, Harsha B, Tracey A, Beech R, et al. The genome of Onchocerca volvulus, agent of river blindness. Nat Microbiol. 2017; 2.
[44] Besnard F, Koutsovoulos G, Dieudonne S, Blaxter M, Felix MA. Toward Universal Forward Genetics: Using a Draft Genome Sequence of the Nematode Oscheius tipulae To Identify Mutations Affecting Vulva Development. Genetics. 2017; 206: 1747-1761.
[45] Srinivasan J, Dillman AR, Macchietto MG, Heikkinen L, Lakso M, Fracchia KM, et al. The draft genome and transcriptome of Panagrellus redivivus are shaped by the harsh demands of a free-living lifestyle. Genetics. 2013; 193: 1279.
[46] Hunt VL, Tsai IJ, Coghlan A, Reid AJ, Holroyd N, Foth BJ, et al. The genomic basis of parasitism in the Strongyloides clade of nematodes. Nat Genet. 2016; 48: 299-307.
[47] Rosic S, Amouroux R, Requena CE, Gomes A, Emperle M, Beltran T, Rane, et al. Evolutionary analysis indicates that DNA alkylation damage is a byproduct of cytosine DNA methyltransferase activity. Nature Genetics. 2018: 50.
[48] Rodelsperger C, Neher RA, Weller AM, Eberhardt G, Witte H, Mayer WE, et al. Characterization of genetic diversity in the nematode Pristionchus pacificus from population-scale resequencing data. Genetics. 2014; 196: 1153-1165.
[49] Dieterich C, Clifton SW, Schuster LN, Chinwalla A, Delehaunty K, Dinkelacker I, et al. The Pristionchus pacificus genome provides a unique perspective on nematode lifestyle and parasitism. Nat Genet. 2008; 40: 1193-1198.
[50] Rodelsperger C, Meyer JM, Prabh N, Lanz C, Bemm F, Sommer RJ. Single-molecule sequencing reveals the chromosome-scale genomic architecture of the nematode model organism Pristionchus pacificus. Cell Rep. 2017; 21: 834-844.
[51] Schiffer PH, Kroiher M, Kraus C, Koutsovoulos GD, Kumar S, Camps JIR, et al. The genome of Romanomermis culicivorax: revealing fundamental changes in the core developmental genetic toolkit in Nematoda. BMC Genomics. 2013; 14.
[52] Serra L, Macchietto M, Macias-Munoz A, McGill CJ, Rodriguez IM, Rodriguez B, et al. Hybrid assembly of the genome of the entomopathogenic nematode Steinernema carpocapsae odentifies the X-chromosome. G3-Genes Genom Genet. 2019; 9: 2687-2697.
[53] Dillman AR, Macchietto M, Porter CF, Rogers A, Williams B, Antoshechkin I, et al. Comparative genomics of Steinernema reveals deeply conserved gene regulatory networks. Genome Biol. 2015; 16.
[54] Zhu XQ, Korhonen PK, Cai HM, Young ND, Nejsum P, von Samson-Himmelstjerna G, et al. Genetic blueprint of the zoonotic pathogen Toxocara canis. Nature Communications. 2015; 6.
[55] Korhonen PK, Pozio E, La Rosa G, Chang BCH, Koehler AV, Hoberg EP, et al. Phylogenomic and biogeographic reconstruction of the Trichinella complex. Nature Communications. 2016; 7.
[56] Mitreva M, Jasmer DP, Zarlenga DS, Wang Z, Abubucker S, Martin J, et al. The draft genome of the parasitic nematode Trichinella spiralis. Nat Genet. 2011; 43: 228-235.
[57] Foth BJ, Tsai IJ, Reid AJ, Bancroft AJ, Nichol S, Tracey A, et al. Whipworm genome and dual-species transcriptome analyses provide molecular insights into an intimate host-parasite interaction. Nature Genetics. 2014; 46: 693-700.
[58] Jex, A.R., Nejsum, P., Schwarz, E.M., Hu, L., Young, N.D., Hall, R.S., et al. Genome and transcriptome of the porcine whipworm Trichuris suis. Nat Genet. 2014; 46: 701-706.
[59] Small ST, Reimer LJ, Tisch DJ, King CL, Christensen BM, Siba PM, et al. Population genomics of the filarial nematode parasite Wuchereria bancrofti from mosquitoes. Mol Ecol. 2016; 25: 1465-1477.
[60] Choi Y-J, Ghedin E, Berriman M, McQuillan J, Holroyd N, Mayhew GF, et al. A deep sequencing approach to comparatively analyze the transcriptome of lifecycle stages of the filarial worm, Brugia malayi. PLoS Negl Trop Dis. 2011; 5: e1409.
[61] Tanaka SE, Dayi M, Maeda Y, Tsai IJ, Tanaka R, Bligh M, et al. Stage-specific transcriptome of Bursaphelenchus xylophilus reveals temporal regulation of effector genes and roles of the dauer-like stages in the lifecycle. Scientific Reports. 2019; 9: 1-13.
[62] van Steenbrugge JJ, van den Elsen S, Holterman M, Lozano-Torres JL, Putker V, Thorpe P, et al. Comparative genomics among cyst nematodes reveals distinct evolutionary histories among effector families and an irregular distribution of effector-associated promoter motifs. Mol Ecol. 2022; 32(6): 1515-1529.
[63] Mohandas N, Young ND, Jabbar A, Korhonen PK, Koehler AV, Amani P, et al. The barber's pole worm CAP protein superfamily—A basis for fundamental discovery and biotechnology advances. Biotechnology Advances. 2015; 33: 1744-1754.
[64] Choi I, Subramanian P, Shim D, Oh B-J, Hahn B-S. RNA-Seq of plant-parasitic nematode Meloidogyne incognita at various stages of its development. Frontiers in Genetics. 2017; 8: 190.
[65] Bennuru S, Cotton JA, Ribeiro JM, Grote A, Harsha B, Holroyd N, et al. Stage-specific transcriptome and proteome analyses of the filarial parasite Onchocerca volvulus and its Wolbachia endosymbiont. Mbio. 2016; 7: e02028-02016.
[66] Baskaran P, Rödelsperger C, Prabh N, Serobyan V, Markov GV, Hirsekorn A, et al. Ancient gene duplications have shaped developmental stage-specific expression in Pristionchus pacificus. BMC Evolutionary Biology. 2015; 15: 1-12.
[67] Stoltzfus JD, Minot S, Berriman M, Nolan TJ, Lok JB. RNAseq analysis of the parasitic nematode Strongyloides stercoralis reveals divergent regulation of canonical dauer pathways. PLoS Negl Trop Dis. 2012; 6: e1854.
