# Supplementary material for: Exploring the antimicrobial peptidome of nematodes through phylum-spanning in silico analyses highlights novel opportunities for pathogen control
Source: PLoS Negl Trop Dis. 2023 Sep 6;17(9):e0011618. doi: 10.1371/journal.pntd.0011618 (PMC10506718; doi:10.1371/journal.pntd.0011618)
Supplement: S4 File — (XLSX) [file pntd.0011618.s005.xlsx]

## Sheet: S4
S4: Number and relative abundance of putative AMP genes identified in this study.
Number of protein coding genes per genome obtained from Wormbase Parasite version 14. AMP, Antimicrobial peptide; PCG, Protein coding genes; GRSP, Glycine Rich Secreted Peptides.
Species	BioProject	Number of AMP genes						No. PCGs	% Relative abundance of AMP genes
		Cecropin	Diapausin	CSαβ	Nemapore	GRSP	Total		Cecropin	Diapausin	CSαβ	Nemapore	GRSP	Total
Acanthocheilonema viteae	PRJEB1697	0	0	0	1	1	2	10397	0	0	0	0.00961816	0.00961816	0.0192363
Acrobeloides nanus	PRJEB26554	0	5	7	21	33	66	32984	0	0.0151589	0.0212224	0.0636672	0.100049	0.200097
Ancylostoma caninum	PRJNA72585	0	0	20	37	40	97	30198	0	0	0.0662296	0.122525	0.132459	0.321213
Ancylostoma ceylanicum	PRJNA231479	0	0	30	40	74	144	36687	0	0	0.0817728	0.10903	0.201706	0.39251
Ancylostoma ceylanicum	PRJNA72583	0	0	10	8	10	28	11783	0	0	0.084868	0.0678944	0.084868	0.23763
Ancylostoma duodenale	PRJNA72581	0	0	11	15	31	57	27485	0	0	0.0400218	0.0545752	0.112789	0.207386
Angiostrongylus cantonensis	PRJEB493	0	0	0	6	19	25	14520	0	0	0	0.0413223	0.130854	0.172176
Angiostrongylus costaricensis	PRJEB494	0	0	0	7	9	16	13417	0	0	0	0.0521726	0.0670791	0.119252
Anisakis simplex	PRJEB496	2	0	2	5	18	27	20971	0.00953698	0	0.00953698	0.0238424	0.0858328	0.128749
Ascaris lumbricoides	PRJEB4950	5	0	12	9	15	41	23604	0.0211829	0	0.0508388	0.0381291	0.0635486	0.173699
Ascaris suum	PRJNA62057	3	0	10	7	13	33	16778	0.0178806	0	0.0596019	0.0417213	0.0774824	0.196686
Ascaris suum	PRJNA80881	5	0	10	8	6	29	18542	0.0269658	0	0.0539316	0.0431453	0.032359	0.156402
Brugia malayi	PRJNA10729	0	0	0	5	3	8	10940	0	0	0	0.0457038	0.0274223	0.0731261
Brugia pahangi	PRJEB497	0	0	0	4	4	8	14674	0	0	0	0.0272591	0.0272591	0.0545182
Brugia timori	PRJEB4663	0	0	0	3	1	4	16203	0	0	0	0.0185151	0.0061717	0.0246868
Bursaphelenchus xylophilus	PRJEA64437	0	0	1	35	25	61	17704	0	0	0.00564844	0.197695	0.141211	0.344555
Caenorhabditis angaria	PRJNA51225	0	0	3	23	38	64	27970	0	0	0.0107258	0.082231	0.13586	0.228817
Caenorhabditis brenneri	PRJNA20035	0	0	7	43	78	128	30705	0	0	0.0227976	0.140042	0.25403	0.41687
Caenorhabditis briggsae	PRJNA10731	0	0	7	31	103	141	20829	0	0	0.033607	0.148831	0.494503	0.676941
Caenorhabditis elegans	PRJNA13758	0	0	8	39	118	165	20184	0	0	0.0396354	0.193222	0.584621	0.817479
Caenorhabditis japonica	PRJNA12591	0	0	4	26	34	64	21443	0	0	0.0186541	0.121252	0.15856	0.298466
Caenorhabditis inopinata	PRJDB5687	0	0	2	38	58	98	29935	0	0	0.00668114	0.126942	0.193753	0.327376
Caenorhabditis latens	PRJNA248912	0	0	14	29	71	114	24855	0	0	0.0563267	0.116677	0.285657	0.45866
Caenorhabditis nigoni	PRJNA384657	0	0	10	45	74	129	29167	0	0	0.0342853	0.154284	0.253711	0.442281
Caenorhabditis remanei	PRJNA248909	0	0	9	33	79	121	24977	0	0	0.0360332	0.132122	0.316291	0.484446
Caenorhabditis remanei	PRJNA248911	0	0	12	30	74	116	24867	0	0	0.0482567	0.120642	0.297583	0.466482
Caenorhabditis remanei	PRJNA53967	0	0	9	39	100	148	31438	0	0	0.0286278	0.124054	0.318086	0.470768
Caenorhabditis sinica	PRJNA194557	0	0	2	30	32	64	34696	0	0	0.00576435	0.0864653	0.0922297	0.184459
Caenorhabditis tropicalis	PRJNA53597	0	0	3	27	61	91	22326	0	0	0.0134372	0.120935	0.273224	0.407597
Cylicostephanus goldi	PRJEB498	0	0	1	8	12	21	13906	0	0	0.00719114	0.0575291	0.0862937	0.151014
Dictyocaulus viviparus	PRJEB5116	0	0	1	12	6	19	14306	0	0	0.00699007	0.0838809	0.0419404	0.132811
Dictyocaulus viviparus	PRJNA72587	0	0	1	13	9	23	13514	0	0	0.00739973	0.0961965	0.0665976	0.170194
Diploscapter coronatus	PRJDB3143	0	0	33	42	37	112	34063	0	0	0.0968793	0.123301	0.108622	0.328803
Diploscapter pachys	PRJNA280107	0	0	12	22	9	43	27341	0	0	0.0438901	0.0804652	0.0329176	0.157273
Dirofilaria immitis	PRJEB1797	0	0	0	3	3	6	12857	0	0	0	0.0233336	0.0233336	0.0466672
Ditylenchus destructor	PRJNA312427	0	0	3	16	15	34	13931	0	0	0.0215347	0.114852	0.107674	0.24406
Ditylenchus dipsaci	PRJNA498219	0	0	0	3	17	20	26428	0	0	0	0.0113516	0.0643257	0.0756773
Dracunculus medinensis	PRJEB500	0	0	0	7	0	7	10969	0	0	0	0.0638162	0	0.0638162
Elaeophora elaphi	PRJEB502	0	0	0	3	3	6	10410	0	0	0	0.0288184	0.0288184	0.0576369
Enterobius vermicularis	PRJEB503	0	0	2	11	7	20	12895	0	0	0.0155099	0.0853044	0.0542846	0.155099
Globodera pallida	PRJEB123	0	0	1	2	15	18	16403	0	0	0.00609645	0.0121929	0.0914467	0.109736
Globodera rostochiensis	PRJEB13504	0	0	1	2	22	25	14308	0	0	0.0069891	0.0139782	0.15376	0.174727
Gongylonema pulchrum	PRJEB505	0	0	0	1	3	4	27158	0	0	0	0.00368216	0.0110465	0.0147286
Haemonchus contortus	PRJEB506	0	0	5	25	31	61	19473	0	0	0.0256766	0.128383	0.159195	0.313254
Haemonchus contortus	PRJNA205202	0	0	6	17	34	57	23610	0	0	0.025413	0.0720034	0.144007	0.241423
Haemonchus placei	PRJEB509	0	0	4	21	36	61	21928	0	0	0.0182415	0.095768	0.164174	0.278183
Halicephalobus mephisto	PRJNA528747	0	0	2	13	6	21	12546	0	0	0.0159413	0.103619	0.047824	0.167384
Heligmosomoides polygyrus	PRJEB1203	0	0	9	17	31	57	27459	0	0	0.0327761	0.0619105	0.112896	0.207582
Heligmosomoides polygyrus	PRJEB15396	0	0	10	22	28	60	23471	0	0	0.0426058	0.0937327	0.119296	0.255635
Heterodera glycines	PRJNA381081	0	0	0	5	26	31	29679	0	0	0	0.0168469	0.087604	0.104451
Heterorhabditis bacteriophora	PRJNA13977	0	0	1	7	12	20	20964	0	0	0.00477008	0.0333906	0.057241	0.0954016
Litomosoides sigmodontis	PRJEB3075	0	0	0	3	0	3	10246	0	0	0	0.0292797	0	0.0292797
Loa loa	PRJNA246086	0	0	0	2	7	9	12473	0	0	0	0.0160346	0.0561212	0.0721559
Loa loa	PRJNA37757	0	0	0	4	6	10	14908	0	0	0	0.0268312	0.0402468	0.0670781
Meloidogyne arenaria	PRJEB8714	0	0	5	12	32	49	101269	0	0	0.00493735	0.0118496	0.031599	0.048386
Meloidogyne arenaria	PRJNA340324	0	0	1	7	8	16	27548	0	0	0.00363003	0.0254102	0.0290402	0.0580804
Meloidogyne arenaria	PRJNA438575	0	0	4	17	58	79	76700	0	0	0.00521512	0.0221643	0.0756193	0.102999
Meloidogyne enterolobii	PRJNA340324	0	0	2	4	14	20	29473	0	0	0.00678587	0.0135717	0.0475011	0.0678587
Meloidogyne floridensis	PRJEB6016	0	0	1	5	16	22	49938	0	0	0.00200248	0.0100124	0.0320397	0.0440546
Meloidogyne floridensis	PRJNA340324	0	0	1	1	5	7	12762	0	0	0.00783576	0.00783576	0.0391788	0.0548503
Meloidogyne graminicola	PRJNA411966	0	0	1	4	1	6	10895	0	0	0.00917852	0.0367141	0.00917852	0.0550711
Meloidogyne hapla	PRJNA29083	0	0	2	2	12	16	14419	0	0	0.0138706	0.0138706	0.0832235	0.110965
Meloidogyne incognita	PRJEB8714	0	0	2	6	32	40	43718	0	0	0.00457477	0.0137243	0.0731964	0.0914955
Meloidogyne incognita	PRJNA340324	0	0	2	7	10	19	21830	0	0	0.0091617	0.032066	0.0458085	0.0870362
Meloidogyne javanica	PRJEB8714	0	0	5	11	36	52	97208	0	0	0.00514361	0.0113159	0.037034	0.0534935
Meloidogyne javanica	PRJNA340324	0	0	2	3	8	13	24679	0	0	0.00810406	0.0121561	0.0324162	0.0526764
Mesorhabditis belari	PRJEB30104	0	4	7	48	32	91	27588	0	0.0144991	0.0253734	0.173989	0.115992	0.329854
Micoletzkya japonica	PRJEB27334	0	1	4	19	41	65	24971	0	0.00400465	0.0160186	0.0760883	0.16419	0.260302
Necator americanus	PRJNA72135	0	0	6	13	25	44	19153	0	0	0.0313267	0.0678745	0.130528	0.229729
Nippostrongylus brasiliensis	PRJEB511	0	0	6	18	28	52	22796	0	0	0.0263204	0.0789612	0.122829	0.22811
Oesophagostomum dentatum	PRJNA72579	0	0	24	28	30	82	25291	0	0	0.0948954	0.110711	0.118619	0.324226
Onchocerca flexuosa	PRJEB512	0	0	0	2	1	3	16119	0	0	0	0.0124077	0.00620386	0.0186116
Onchocerca flexuosa	PRJNA230512	0	0	0	2	1	3	8140	0	0	0	0.02457	0.012285	0.036855
Onchocerca ochengi	PRJEB1204	0	0	0	2	1	3	12816	0	0	0	0.0156055	0.00780275	0.0234082
Onchocerca ochengi	PRJEB1465	0	0	0	2	2	4	13990	0	0	0	0.0142959	0.0142959	0.0285919
Onchocerca volvulus	PRJEB513	0	0	0	5	5	10	12110	0	0	0	0.0412882	0.0412882	0.0825764
Oscheius tipulae	PRJEB15512	0	8	1	12	30	51	14626	0	0.0546971	0.00683714	0.0820457	0.205114	0.348694
Panagrellus redivivus	PRJNA186477	0	0	0	48	40	88	24249	0	0	0	0.197946	0.164955	0.362902
Parapristionchus giblindavisi	PRJEB27334	0	7	2	17	81	107	35770	0	0.0195695	0.00559128	0.0475259	0.226447	0.299133
Parascaris equorum	PRJEB514	3	0	2	1	1	7	14472	0.0207297	0	0.0138198	0.00690989	0.00690989	0.0483693
Parascaris univalens	PRJNA386823	4	0	13	7	7	31	14325	0.0279232	0	0.0907504	0.0488656	0.0488656	0.216405
Parastrongyloides trichosuri	PRJEB515	0	0	0	21	12	33	15010	0	0	0	0.139907	0.0799467	0.219853
Plectus sambesii	PRJNA390260	0	0	5	103	60	168	39067	0	0	0.0127985	0.26365	0.153582	0.43003
Pristionchus arcanus	PRJEB27334	0	22	9	27	72	130	35909	0	0.061266	0.0250634	0.0751901	0.200507	0.362026
Pristionchus entomophagus	PRJEB27334	0	13	9	33	48	103	37278	0	0.0348731	0.0241429	0.0885241	0.128762	0.276302
Pristionchus exspectatus	PRJEB24288	0	17	7	24	75	123	31172	0	0.0545361	0.0224561	0.0769922	0.240601	0.394585
Pristionchus fissidentatus	PRJEB27334	0	5	2	31	40	78	25634	0	0.0195053	0.00780214	0.120933	0.156043	0.304283
Pristionchus japonicus	PRJEB27334	0	13	10	24	55	102	31995	0	0.0406313	0.0312549	0.0750117	0.171902	0.3188
Pristionchus maxplancki	PRJEB27334	0	9	7	30	55	101	31765	0	0.0283331	0.0220368	0.0944436	0.173147	0.31796
Pristionchus mayeri	PRJEB27334	0	5	5	31	60	101	36554	0	0.0136784	0.0136784	0.084806	0.164141	0.276304
Pristionchus pacificus	PRJNA12644	0	7	6	28	61	102	25991	0	0.0269324	0.0230849	0.10773	0.234697	0.392444
Rhabditophanes sp. KR3021	PRJEB1297	0	0	0	38	12	50	13496	0	0	0	0.281565	0.0889152	0.37048
Romanomermis culicivorax	PRJEB1358	0	0	10	1	3	14	48376	0	0	0.0206714	0.00206714	0.00620142	0.02894
Soboliphyme baturini	PRJEB516	0	0	0	1	4	5	13193	0	0	0	0.00757978	0.0303191	0.0378989
Steinernema carpocapsae	PRJNA202318	0	0	7	39	42	88	30956	0	0	0.0226127	0.125985	0.135676	0.284274
Steinernema feltiae	PRJNA204661	0	0	11	40	45	96	33457	0	0	0.032878	0.119556	0.134501	0.286935
Steinernema glaseri	PRJNA204943	0	0	6	46	46	98	34137	0	0	0.0175762	0.134751	0.134751	0.287079
Steinernema monticolum	PRJNA205067	0	0	20	43	49	112	36005	0	0	0.0555478	0.119428	0.136092	0.311068
Steinernema scapterisci	PRJNA204942	0	0	13	51	61	125	31376	0	0	0.0414329	0.162545	0.194416	0.398394
Strongyloides papillosus	PRJEB525	0	0	0	29	17	46	18456	0	0	0	0.15713	0.092111	0.249241
Strongyloides ratti	PRJEB125	0	0	0	15	9	24	12464	0	0	0	0.120347	0.072208	0.192555
Strongyloides stercoralis	PRJEB528	0	0	0	17	6	23	13098	0	0	0	0.129791	0.0458085	0.175599
Strongyloides venezuelensis	PRJEB530	0	0	0	29	13	42	16904	0	0	0	0.171557	0.0769049	0.248462
Strongylus vulgaris	PRJEB531	0	0	2	10	30	42	21071	0	0	0.00949172	0.0474586	0.142376	0.199326
Syphacia muris	PRJEB524	0	0	1	13	7	21	11117	0	0	0.00899523	0.116938	0.0629666	0.1889
Teladorsagia circumcincta	PRJNA72569	0	0	6	19	53	78	25572	0	0	0.0234632	0.0743	0.207258	0.305021
Thelazia callipaeda	PRJEB1205	0	0	0	3	2	5	10912	0	0	0	0.0274927	0.0183284	0.0458211
Toxocara canis	PRJEB533	6	0	4	8	19	37	20264	0.0296092	0	0.0197394	0.0394789	0.0937623	0.18259
Toxocara canis	PRJNA248777	10	0	5	10	21	46	18596	0.053775	0	0.0268875	0.053775	0.112928	0.247365
Trichinella britovi	PRJNA257433	0	0	0	3	0	3	16058	0	0	0	0.0186823	0	0.0186823
Trichinella murrelli	PRJNA257433	0	0	0	2	0	2	14852	0	0	0	0.0134662	0	0.0134662
Trichinella nativa	PRJNA179527	0	0	0	3	1	4	10175	0	0	0	0.029484	0.00982801	0.039312
Trichinella nativa	PRJNA257433	0	0	0	2	1	3	13545	0	0	0	0.0147656	0.0073828	0.0221484
Trichinella nelsoni	PRJNA257433	0	0	0	2	0	2	13229	0	0	0	0.0151183	0	0.0151183
Trichinella papuae	PRJNA257433	0	0	0	3	1	4	11837	0	0	0	0.0253443	0.00844809	0.0337923
Trichinella patagoniensis	PRJNA257433	0	0	0	2	0	2	15319	0	0	0	0.0130557	0	0.0130557
Trichinella pseudospiralis ISS13	PRJNA257433	0	0	0	2	0	2	12659	0	0	0	0.015799	0	0.015799
Trichinella pseudospiralis ISS588	PRJNA257433	0	0	0	2	0	2	13717	0	0	0	0.0145804	0	0.0145804
Trichinella pseudospiralis ISS176	PRJNA257433	0	0	0	2	0	2	12455	0	0	0	0.0160578	0	0.0160578
Trichinella pseudospiralis ISS470	PRJNA257433	0	0	0	2	1	3	14621	0	0	0	0.013679	0.00683948	0.0205184
Trichinella pseudospiralis ISS141	PRJNA257433	0	0	0	2	0	2	11005	0	0	0	0.0181736	0	0.0181736
Trichinella spiralis	PRJNA12603	0	0	0	3	0	3	16380	0	0	0	0.018315	0	0.018315
Trichinella spiralis	PRJNA257433	0	0	0	3	0	3	14737	0	0	0	0.0203569	0	0.0203569
Trichinella sp. T6	PRJNA257433	0	0	0	2	1	3	15241	0	0	0	0.0131225	0.00656125	0.0196837
Trichinella sp. T8	PRJNA257433	0	0	0	2	0	2	14919	0	0	0	0.0134057	0	0.0134057
Trichinella sp. T9	PRJNA257433	0	0	0	2	0	2	13111	0	0	0	0.0152544	0	0.0152544
Trichinella zimbabwensis	PRJNA257433	0	0	0	2	0	2	14764	0	0	0	0.0135465	0	0.0135465
Trichuris muris	PRJEB126	0	0	0	5	2	7	14995	0	0	0	0.0333444	0.0133378	0.0466822
Trichuris suis	PRJNA179528	0	0	0	3	0	3	9831	0	0	0	0.0305157	0	0.0305157
Trichuris suis	PRJNA208415	0	0	0	3	1	4	14436	0	0	0	0.0207814	0.00692713	0.0277085
Trichuris suis	PRJNA208416	0	0	0	3	1	4	14261	0	0	0	0.0210364	0.00701213	0.0280485
Trichuris trichiura	PRJEB535	0	0	0	2	1	3	9650	0	0	0	0.0207254	0.0103627	0.0310881
Wuchereria bancrofti	PRJEB536	0	0	0	2	4	6	13058	0	0	0	0.0153163	0.0306326	0.0459488
Wuchereria bancrofti	PRJNA275548	0	0	0	4	0	4	11068	0	0	0	0.0361402	0	0.0361402
